# Supplementary material for: Sonerila nairii (Melastomataceae) – a new species from the southern Western Ghats, India
Source: PhytoKeys. 2016 Mar 25;(62):15–23. doi: 10.3897/phytokeys.62.7623 (PMC4856899; doi:10.3897/phytokeys.62.7623)
Supplement: XML Treatment for Sonerila nairii [file phytokeys.62.7623-treatment1.xml]

<!DOCTYPE tp:taxon-treatment
  PUBLIC "-//TaxonX//DTD Taxonomic Treatment Publishing DTD v0 20100105//EN" "tax-treatment-NSO.dtd">
<tp:taxon-treatment xmlns:tp="http://www.plazi.org/taxpub"><tp:treatment-meta><kwd-group><label>Taxon classification</label><kwd><named-content content-type="kingdom">Plantae</named-content></kwd><kwd><named-content content-type="order">Myrtales</named-content></kwd><kwd><named-content content-type="family">Melastomataceae</named-content></kwd></kwd-group><mixed-citation publication-type="journal"><person-group><name><surname>Murugan</surname><given-names>Soumya</given-names></name><name><surname>Nair</surname><given-names>Maya C.</given-names></name></person-group><article-title><italic><tp:taxon-name><tp:taxon-name-part taxon-name-part-type="genus">Sonerila</tp:taxon-name-part> <tp:taxon-name-part taxon-name-part-type="species">nairii</tp:taxon-name-part></tp:taxon-name></italic> (<tp:taxon-name><tp:taxon-name-part taxon-name-part-type="family">Melastomataceae</tp:taxon-name-part></tp:taxon-name>) – a new species from the southern Western Ghats, India</article-title><source>PhytoKeys</source><day>25</day><month>3</month><year>2016</year><volume>2016</volume><issue>62</issue><fpage>15</fpage><lpage>23</lpage><pub-id pub-id-type="doi">10.3897/phytokeys.62.7623</pub-id></mixed-citation></tp:treatment-meta><tp:nomenclature><tp:taxon-name>
            <tp:taxon-name-part taxon-name-part-type="genus">Sonerila</tp:taxon-name-part>
            <tp:taxon-name-part taxon-name-part-type="species">nairii</tp:taxon-name-part>
            <object-id xmlns:xlink="http://www.w3.org/1999/xlink" content-type="ipni" xlink:type="simple">urn:lsid:ipni.org:names:77153915-1</object-id>
          </tp:taxon-name><tp:taxon-authority>Soumya &amp; Maya</tp:taxon-authority><tp:taxon-status xmlns:xlink="http://www.w3.org/1999/xlink" xlink:type="simple">sp. nov.</tp:taxon-status><xref ref-type="fig" rid="F1">Figs 1</xref><xref ref-type="fig" rid="F2">, 2</xref></tp:nomenclature><tp:treatment-sec sec-type="Diagnosis"><title>Diagnosis.</title><p>The new species is distinguished from <italic><tp:taxon-name><tp:taxon-name-part taxon-name-part-type="genus">Sonerila</tp:taxon-name-part> <tp:taxon-name-part taxon-name-part-type="species">erecta</tp:taxon-name-part></tp:taxon-name></italic> and <italic><tp:taxon-name><tp:taxon-name-part taxon-name-part-type="genus">Sonerila</tp:taxon-name-part> <tp:taxon-name-part taxon-name-part-type="species">pulneyensis</tp:taxon-name-part></tp:taxon-name></italic> by the decumbent unbranched stem, absence of a distinct peduncle, the cymose 1–2 flowered terminal inflorescence and by the anthers which are half the length of filament. (<italic><tp:taxon-name><tp:taxon-name-part taxon-name-part-type="genus">Sonerila</tp:taxon-name-part> <tp:taxon-name-part taxon-name-part-type="species">erecta</tp:taxon-name-part></tp:taxon-name></italic> and <italic><tp:taxon-name><tp:taxon-name-part taxon-name-part-type="genus">Sonerila</tp:taxon-name-part> <tp:taxon-name-part taxon-name-part-type="species">pulneyensis</tp:taxon-name-part></tp:taxon-name></italic> have branched stem, a distinct peduncle, inflorescence consisting of more than 2 flowers in a cyme and anther having same the length of the filament.)</p></tp:treatment-sec><tp:treatment-sec sec-type="Type"><title>Type.</title><p>INDIA. Kerala: Palakkad district, Pothumala, Nelliampathy hills, <named-content xmlns:xlink="http://www.w3.org/1999/xlink" content-type="dwc:verbatimCoordinates" xlink:type="simple">10°30'09.6"N; 76°42'16.5"E</named-content>, 1160 m 18 Oct 2015, <italic>Soumya M. &amp; Maya C. Nair 1185</italic> (Holotype <named-content xmlns:xlink="http://www.w3.org/1999/xlink" content-type="dwc:institutional_code" xlink:type="simple">CALI</named-content>!, isotypes <named-content xmlns:xlink="http://www.w3.org/1999/xlink" content-type="dwc:institutional_code" xlink:type="simple">MH</named-content>!, ERRCH!, GVCH!)</p></tp:treatment-sec><tp:treatment-sec sec-type="Description"><title>Description.</title><p>Decumbent, unbranched, delicate, succulent herbs attaining 6–10 cm height; the lower portion more or less trailing and bear perennating buds, while the upper portion curves upward and grows erectly. Stem translucent, fleshy, subterete with scattered multicellular and glandular trichomes which form a dense hairy nodal ring. Leaves opposite, fleshy, petiole 0.5–1.5 cm, adaxially grooved, with glandular trichomes; lamina ovate, 1.3–2.5 × 1–1.5 cm, base obtuse, green with pink tinge below, upper surface densely hirsute (0.08–0.09 × 0.03–0.06 cm), lower surface with scattered glandular trichomes (0.02–0.03 cm × 0.03–0.04 cm), margins finely serrate, acute at apex, prominently 3-nerved a pair of nerve obscurely seen near the margin. Inflorescence terminal, unbranched, condensed, a 1–2- flowered cyme. Peduncle more <!--PageBreak--><!--PageBreak--><!--PageBreak-->or less absent. Flowers 3-merous, pedicel 0.5–0.7 cm with few glandular trichomes, shorter than hypanthium, light green. Hypanthium 0.8–0.9 cm long, campanulate with scattered glandular trichomes, light green. Calyx lobes 3, 0.15–0.2 cm long, triangular, non-caducous, with sporadic glandular trichomes and pink tinge. Petals 3, 0.8–0.7 × 0.5 cm–0.45 cm orbicular-obovate, acuminate at apex with 3–4 glandular trichomes on the midrib of the abaxial side. Stamens 3; filaments 0.4–0.42 cm long, glabrous, white; anthers yellow, 0.2–0.22 cm, cordate at base, glabrous. Style 0.8–0.9 cm long, curved, deep pink towards the tip, stigma capitate, glabrous. Capsule campanulate, 0.8–0.9 cm long and 0.45 cm wide with occasional glandular trichomes, green. Seeds many, 0.07× 0.02 cm, minutely tuberculed, brown.</p></tp:treatment-sec><tp:treatment-sec sec-type="Phenology"><title>Phenology.</title><p>October–December.</p></tp:treatment-sec><tp:treatment-sec sec-type="Etymology"><title>Etymology.</title><p>The specific epithet honours Dr. P.K.K. Nair (1930-), eminent scientist, renowned as father of Indian palynology and founder director of the <abbrev xmlns:xlink="http://www.w3.org/1999/xlink" content-type="institution" xlink:type="simple"><def><p>Environmental Resources Research Centre </p></def>(ERRC)</abbrev>, Thiruvananthapuram.</p></tp:treatment-sec><tp:treatment-sec sec-type="Distribution and ecology"><title>Distribution and ecology.</title><p>
            <italic><tp:taxon-name><tp:taxon-name-part taxon-name-part-type="genus">Sonerila</tp:taxon-name-part> <tp:taxon-name-part taxon-name-part-type="species">nairii</tp:taxon-name-part></tp:taxon-name></italic> grows at altitudes of 1140–1160 m in shady rock surfaces within moist loose soils and under the evergreen canopies along the Pothumala hill tract of Nelliampathy hills. In these habitats, <italic><tp:taxon-name><tp:taxon-name-part taxon-name-part-type="genus">Sonerila</tp:taxon-name-part> <tp:taxon-name-part taxon-name-part-type="species">nairii</tp:taxon-name-part></tp:taxon-name></italic> grows close association with crustose lichens. The new species seems to prefer more or less moist lithophytic habitats in contrast to <italic><tp:taxon-name><tp:taxon-name-part taxon-name-part-type="genus">Sonerila</tp:taxon-name-part> <tp:taxon-name-part taxon-name-part-type="species">erecta</tp:taxon-name-part></tp:taxon-name></italic> and <italic><tp:taxon-name><tp:taxon-name-part taxon-name-part-type="genus">Sonerila</tp:taxon-name-part> <tp:taxon-name-part taxon-name-part-type="species">pulneyensis</tp:taxon-name-part></tp:taxon-name></italic> which grow in evergreen and riparian forests respectively. The distribution of the three taxa has been summarized in Fig. <xref ref-type="fig" rid="F3">3</xref>.</p><fig id="F1" position="float" orientation="portrait"><label>Figure 1.</label><caption><p>
          <italic><tp:taxon-name><tp:taxon-name-part taxon-name-part-type="genus">Sonerila</tp:taxon-name-part> <tp:taxon-name-part taxon-name-part-type="species">nairii</tp:taxon-name-part></tp:taxon-name></italic> <bold>A</bold> Habit <bold>B</bold> Single flower and flower bud <bold>C</bold> Calyx <bold>D</bold> Petal-Adaxial side <bold>E</bold> Petal-Abaxial side <bold>F</bold> Stamen <bold>G</bold> Gynoecium <bold>H</bold> Ovary TS <bold>I</bold> Flower LS <bold>J</bold> Seed (from <italic>Soumya. M &amp; Maya. C. Nair 1185</italic>) Illustration by Soumya. M.</p></caption><graphic xmlns:xlink="http://www.w3.org/1999/xlink" xlink:href="phytokeys-062-015-g001.jpg" position="float" orientation="portrait" xlink:type="simple" id="oo_82776.jpg"/></fig><fig id="F2" position="float" orientation="portrait"><label>Figure 2.</label><caption><p>
          <italic><tp:taxon-name><tp:taxon-name-part taxon-name-part-type="genus">Sonerila</tp:taxon-name-part> <tp:taxon-name-part taxon-name-part-type="species">nairii</tp:taxon-name-part></tp:taxon-name></italic> <bold>A</bold> Habitat <bold>B</bold> Habit <bold>C</bold> Single flower and flower bud <bold>D</bold> Calyx <bold>E</bold> Petal-Adaxial side <bold>F</bold> Stamen <bold>G</bold> Gynoecium <bold>H</bold> Ovary TS <bold>I</bold> Flower LS <bold>J</bold> Seed (from <italic>Soumya. M &amp; Maya. C. Nair 1185</italic>) Photos by Soumya. M &amp; Maya. C. Nair.</p></caption><graphic xmlns:xlink="http://www.w3.org/1999/xlink" xlink:href="phytokeys-062-015-g002.jpg" position="float" orientation="portrait" xlink:type="simple" id="oo_82777.jpg"/></fig><fig id="F3" position="float" orientation="portrait"><label>Figure 3.</label><caption><p>Map showing the distribution of <italic><tp:taxon-name><tp:taxon-name-part taxon-name-part-type="genus">Sonerila</tp:taxon-name-part> <tp:taxon-name-part taxon-name-part-type="species">nairii</tp:taxon-name-part></tp:taxon-name></italic> sp. nov., <italic><tp:taxon-name><tp:taxon-name-part taxon-name-part-type="genus">Sonerila</tp:taxon-name-part> <tp:taxon-name-part taxon-name-part-type="species">erecta</tp:taxon-name-part></tp:taxon-name></italic> Jack and <italic><tp:taxon-name><tp:taxon-name-part taxon-name-part-type="genus">Sonerila</tp:taxon-name-part> <tp:taxon-name-part taxon-name-part-type="species">pulneyensis</tp:taxon-name-part></tp:taxon-name></italic> Gamble.</p></caption><graphic xmlns:xlink="http://www.w3.org/1999/xlink" xlink:href="phytokeys-062-015-g003.jpg" position="float" orientation="portrait" xlink:type="simple" id="oo_82778.jpg"/></fig></tp:treatment-sec><tp:treatment-sec sec-type="Conservation status"><title>Conservation status.</title><p>Two populations comprising only a few individuals (5–10) of the species were recorded growing within a distance (50 meters) of each other. Apart from the type locality, the species has yet to be found anywhere else. Because the number of mature individuals is less than 50 and the species has a very restricted area of occupancy, we assign the species, the status of Critically endangered using IUCN Strategies and criteria (<xref ref-type="bibr" rid="B11">IUCN 2014</xref>).</p></tp:treatment-sec><tp:treatment-sec sec-type="Additional specimens examined"><title>Additional specimens examined</title><p>
            <bold>(Paratypes).</bold> INDIA. Kerala: Palakkad district, Pothumala, Nelliampathy hills, 1 Nov 2015 <italic>Soumya M. &amp; Maya C. Nair 1187</italic> (ERRCH!) (Environmental Resources Research Centre Herbarium), 5 Nov 2015 <italic>Maya C. Nair &amp; Soumya M. 98</italic> (GVCH!) 12 Nov 2015 <italic>Maya C. Nair &amp; Soumya M. 99</italic> (GVCH!) (Government Victoria College Herbarium)</p></tp:treatment-sec><tp:treatment-sec sec-type="Discussion"><title>Discussion.</title><p>
            <italic><tp:taxon-name><tp:taxon-name-part taxon-name-part-type="genus">Sonerila</tp:taxon-name-part> <tp:taxon-name-part taxon-name-part-type="species">nairii</tp:taxon-name-part></tp:taxon-name></italic> differs from <italic><tp:taxon-name><tp:taxon-name-part taxon-name-part-type="genus">Sonerila</tp:taxon-name-part> <tp:taxon-name-part taxon-name-part-type="species">erecta</tp:taxon-name-part></tp:taxon-name></italic> by having an unbranched decumbent stem, leaf margins with pink tinge; by the absence of a peduncle, a condensed, cymose, 1–2-flowered, terminal inflorescence. The anthers are half the length of the filaments and the stigma is capitate. From <italic><tp:taxon-name><tp:taxon-name-part taxon-name-part-type="genus">Sonerila</tp:taxon-name-part> <tp:taxon-name-part taxon-name-part-type="species">pulneyensis</tp:taxon-name-part></tp:taxon-name></italic> Gamble it differs in having decumbent and sparse glandular trichomes on the stem and pedicel, dimorphic hairs on the leaves, by the absence of a distinct peduncle; by the terminal inflorescence of 1-2 flowers borne in a condensed cyme. The hypanthium is green-coloured and the anthers are half the length of the filaments. Further differences between <italic><tp:taxon-name><tp:taxon-name-part taxon-name-part-type="genus">Sonerila</tp:taxon-name-part> <tp:taxon-name-part taxon-name-part-type="species">nairii</tp:taxon-name-part></tp:taxon-name></italic>, <italic><tp:taxon-name><tp:taxon-name-part taxon-name-part-type="genus">Sonerila</tp:taxon-name-part> <tp:taxon-name-part taxon-name-part-type="species">erecta</tp:taxon-name-part></tp:taxon-name></italic> and <italic><tp:taxon-name><tp:taxon-name-part taxon-name-part-type="genus">Sonerila</tp:taxon-name-part> <tp:taxon-name-part taxon-name-part-type="species">pulneyensis</tp:taxon-name-part></tp:taxon-name></italic> are given in Table <xref ref-type="table" rid="T1">1</xref>.</p><table-wrap id="T1" position="float" orientation="portrait"><label>Table 1.</label><caption><p>Taxonomic delineation of <italic><tp:taxon-name><tp:taxon-name-part taxon-name-part-type="genus">Sonerila</tp:taxon-name-part> <tp:taxon-name-part taxon-name-part-type="species">nairii</tp:taxon-name-part></tp:taxon-name></italic> from <italic><tp:taxon-name><tp:taxon-name-part taxon-name-part-type="genus">Sonerila</tp:taxon-name-part> <tp:taxon-name-part taxon-name-part-type="species">erecta</tp:taxon-name-part></tp:taxon-name></italic> and <italic><tp:taxon-name><tp:taxon-name-part taxon-name-part-type="genus">Sonerila</tp:taxon-name-part> <tp:taxon-name-part taxon-name-part-type="species">pulneyensis</tp:taxon-name-part></tp:taxon-name></italic>.</p></caption><table id="TID0EDXAE" rules="all"><tbody><tr><th rowspan="1" colspan="1">Taxonomic traits</th><th rowspan="1" colspan="1">
              <italic><tp:taxon-name><tp:taxon-name-part taxon-name-part-type="genus">Sonerila</tp:taxon-name-part> <tp:taxon-name-part taxon-name-part-type="species">nairii</tp:taxon-name-part></tp:taxon-name></italic> sp. nov.</th><th rowspan="1" colspan="1">
              <italic><tp:taxon-name><tp:taxon-name-part taxon-name-part-type="genus">Sonerila</tp:taxon-name-part> <tp:taxon-name-part taxon-name-part-type="species">erecta</tp:taxon-name-part></tp:taxon-name></italic>
            </th><th rowspan="1" colspan="1">
              <italic><tp:taxon-name><tp:taxon-name-part taxon-name-part-type="genus">Sonerila</tp:taxon-name-part> <tp:taxon-name-part taxon-name-part-type="species">pulneyensis</tp:taxon-name-part></tp:taxon-name></italic>
            </th></tr><tr><td rowspan="1" colspan="1">Habitat</td><td rowspan="1" colspan="1">Shady rocks within evergreen forest</td><td rowspan="1" colspan="1">Evergreen forests</td><td rowspan="1" colspan="1">Riparian forests in high altitudes</td></tr><tr><td rowspan="1" colspan="1">Stem</td><td rowspan="1" colspan="1">Decumbent, sub-terete succulent, unbranched with sparse glandular trichomes</td><td rowspan="1" colspan="1">Erect, 4-angled, slender, branched with sparse glandular trichomes</td><td rowspan="1" colspan="1">Creeping, sub-succulent, branched, glabrous</td></tr><tr><td rowspan="1" colspan="1">Nodal region</td><td rowspan="1" colspan="1">Glandular trichomes arranged in a nodal ring</td><td rowspan="1" colspan="1">Not prominent</td><td rowspan="1" colspan="1">Absent</td></tr><tr><td rowspan="1" colspan="1">Leaf</td><td rowspan="1" colspan="1">Petiole 0.5–1.5 cm long, angular, sparsely with glandular hairs; lamina slightly coriaceous, ovate, 1.3–2.5 × 1 –1.5 cm, prominently 3-nerved, an additional pair of nerve obscurely seen near the margin</td><td rowspan="1" colspan="1">Petiole 0.4–1.5 cm long; lamina membraneous, narrowly elliptical to ovate, 1–2.5 × 0.4–1.6 cm, Secondary veins 2–3 pairs</td><td rowspan="1" colspan="1">Petiole 0.5–1.5 cm; lamina coriaceous, ovate 1- nerved, 2–5 × 1–3 cm</td></tr><tr><td rowspan="1" colspan="1">Nature of hairs on leaf lamina</td><td rowspan="1" colspan="1">Dimorphic hairs present,<break/> densely hirsute above and with sparse glandular trichomes below</td><td rowspan="1" colspan="1">Dimorphic hairs present, densely hirsute above and with sparse glandular trichomes below</td><td rowspan="1" colspan="1">Absent</td></tr><tr><td rowspan="1" colspan="1">Leaf margin</td><td rowspan="1" colspan="1">Narrowly serrate with pink tinge</td><td rowspan="1" colspan="1">Serrate without pink tinge</td><td rowspan="1" colspan="1">Broadly serrate with pink tinge</td></tr><tr><td rowspan="1" colspan="1">Postion of Inflorescence</td><td rowspan="1" colspan="1">Terminal</td><td rowspan="1" colspan="1">Terminal</td><td rowspan="1" colspan="1">Axillary or terminal</td></tr><tr><td rowspan="1" colspan="1">Inflorescence</td><td rowspan="1" colspan="1">Usually 1-2 flowered compressed terminal cyme</td><td rowspan="1" colspan="1">Inflorescences occurs at the end of branches, in 1-5 (up to 11-flowered) terminal scorpioid cymes.</td><td rowspan="1" colspan="1">Axillary or terminal 5- flowered umbellate cyme</td></tr><tr><td rowspan="1" colspan="1">Peduncle</td><td rowspan="1" colspan="1">More or less absent</td><td rowspan="1" colspan="1">Up to 2cm, with sparse glandular hairs</td><td rowspan="1" colspan="1">3–4cm long, glabrous</td></tr><tr><td rowspan="1" colspan="1">Pedicel</td><td rowspan="1" colspan="1">Pedicel 0.5–0.7cm with sparse glandular trichomes shorter than hypanthium</td><td rowspan="1" colspan="1">Pedicel 0.2–0.7cm with sparse glandular trichomes, shorter than hypanthium</td><td rowspan="1" colspan="1">Pedicel 1cm long, glabrous, length equalling hypanthium</td></tr><tr><td rowspan="1" colspan="1">Hypanthium</td><td rowspan="1" colspan="1">Light green with sparse glandular trichomes</td><td rowspan="1" colspan="1">Green with sparse glandular trichomes</td><td rowspan="1" colspan="1">Pink, glabrous</td></tr><tr><td rowspan="1" colspan="1">Petals</td><td rowspan="1" colspan="1">Petals pink to purple, broadly ovate, slightly clawed on either side,4–5 glandular trichomes on the mid rib below, tip acuminate</td><td rowspan="1" colspan="1">Petals pink to purple oblong-elliptic sparse glandular trichomes on the mid rib below, tip acute to acuminate</td><td rowspan="1" colspan="1">Petals rose, elliptic, glabrous,tip apiculate.</td></tr><tr><td rowspan="1" colspan="1">Stamen</td><td rowspan="1" colspan="1">Anthers half the length of filaments</td><td rowspan="1" colspan="1">Anthers as long as filaments</td><td rowspan="1" colspan="1">Anthers as long as filaments</td></tr><tr><td rowspan="1" colspan="1">Stigma</td><td rowspan="1" colspan="1">Capitate</td><td rowspan="1" colspan="1">Three lobed</td><td rowspan="1" colspan="1">Capitate</td></tr><tr><td rowspan="1" colspan="1">Capsule</td><td rowspan="1" colspan="1">Tubular, 3-sided with sparse glandular trichomes</td><td rowspan="1" colspan="1">Tubular, 3-sided with sparse glandular trichomes</td><td rowspan="1" colspan="1">Campanulate, glabrous</td></tr></tbody></table></table-wrap><!--PageBreak--><!--PageBreak--><!--PageBreak--></tp:treatment-sec><ref-list><ref id="B11"><mixed-citation xmlns:xlink="http://www.w3.org/1999/xlink" xlink:type="simple">
          <institution xlink:type="simple">IUCN Standards and Petitions Subcommittee</institution> (<year>2014</year>) <source>Guidelines for Using the IUCN Red List Categories and Criteria. Version 11</source>. <comment>Prepared by the standards and Petitions Subcommittee</comment>. <ext-link xlink:type="simple" ext-link-type="uri" xlink:href="http://jr.iucnredlist.org/documents/RedListGuidelines.pdf">http://jr.iucnredlist.org/documents/RedListGuidelines.pdf</ext-link> [<date-in-citation content-type="access-date">accessed 25 Nov 2015</date-in-citation>]</mixed-citation></ref></ref-list></tp:taxon-treatment>
